# Supplementary material for: The Induction of Combined Hyperthermal Ablation Effect of Irreversible Electroporation with Polydopamine Nanoparticle-Coated Electrodes
Source: Int J Mol Sci. 2024 Apr 13;25(8):4317. doi: 10.3390/ijms25084317 (PMC11050635; doi:10.3390/ijms25084317)
Supplement: Supplementary file 1 [file ijms-25-04317-s001.zip]

Archive with 1 entries (1 files):
- ijms-2902554-supplementary.pdf
